# Supplementary material for: Adolescents’ Exposure to Online Risks: Gender Disparities and Vulnerabilities Related to Online Behaviors
Source: Int J Environ Res Public Health. 2021 May 27;18(11):5786. doi: 10.3390/ijerph18115786 (PMC8199225; doi:10.3390/ijerph18115786)
Supplement: Supplementary file 1 [file ijerph-18-05786-s001.zip]

Archive with 1 entries (1 files):
- ijerph-1215643-supplementary.pdf
